# Supplementary material for: No foreign language effect in Schizotypy: Evidence from German-English bilinguals
Source: Schizophr Res Cogn. 2025 Dec 1;43:100410. doi: 10.1016/j.scog.2025.100410 (PMC12719037; doi:10.1016/j.scog.2025.100410)
Supplement: Supplementary file 1 — Supplementary material 1 [file mmc1.xlsx]

## Sheet: Abridged SPQ and SPQ-G (scoring
	Y = Same meaning across languages, N = Unsure/Not Same
	Rater 1	Rater 2	Rater 3	Rater 4
SPQ item	Y/N	Y/N	Y/N	Y/N		Agreement (%)
1	Y	Y	Y	Y		1
2	N	Y	N	Y		0.5
3	Y	Y	Y	Y		1
4	Y	Y	Y	Y		1
5	Y	N	Y	Y		0.75
6	Y	Y	Y	Y		1
7	Y	Y	Y	Y		1
8	Y	N	N	Y		0.5
9	Y	Y	Y	Y		1
10	N	N	N	N		0
11	Y	Y	Y	Y		1
12	N	Y	Y	Y		0.75
13	Y	Y	Y	Y		1
14	Y	Y	Y	Y		1
15	Y	Y	N	Y		0.75
16	Y	Y	Y	Y		1
17	Y	N	N	Y		0.5
18	Y	Y	Y	Y		1
19	Y	Y	Y	Y		1
20	Y	Y	Y	Y		1
21	N	N	Y	Y		0.5
22	Y	Y	Y	Y		1
23	Y	Y	Y	Y		1
24	Y	Y	N	Y		0.75
25	Y	Y	Y	Y		1
26	Y	Y	Y	Y		1
27	N	Y	Y	Y		0.75
28	Y	Y	N	Y		0.75
29	N	Y	Y	Y		0.75
30	N	Y	Y	Y		0.75
31	Y	Y	Y	Y		1
32	Y	N	Y	Y		0.75
33	Y	N	Y	Y		0.75
34	Y	Y	N	Y		0.75
35	Y	N	N	Y		0.5
36	Y	Y	Y	Y		1
37	Y	Y	Y	Y		1
38	Y	N	Y	Y		0.75
39	Y	Y	Y	N		0.75
40	Y	Y	Y	Y		1
41	N	Y	Y	Y		0.75
42	Y	Y	Y	Y		1
43	Y	Y	Y	Y		1
44	Y	Y	Y	Y		1
45	Y	Y	Y	Y		1
46	Y	N	Y	Y		0.75
47	Y	Y	Y	Y		1
48	N	Y	Y	Y		0.75
49	Y	Y	Y	Y		1
50	Y	Y	Y	Y		1
51	Y	Y	Y	Y		1
52	Y	Y	Y	Y		1
53	Y	Y	Y	Y		1
54	N	Y	Y	Y		0.75
55	N	Y	Y	Y		0.75
56	Y	N	Y	Y		0.75
57	Y	Y	N	Y		0.75
58	Y	Y	Y	Y		1
59	Y	Y	Y	Y		1
60	Y	Y	Y	Y		1
61	Y	Y	Y	Y		1
62	Y	Y	Y	Y		1
63	Y	Y	Y	Y		1
64	Y	Y	Y	Y		1
65	Y	N	Y	N		0.5
66	Y	N	N	Y		0.5
67	Y	Y	Y	Y		1
68	Y	Y	Y	Y		1
69	Y	N	N	N		0.25
70	Y	Y	Y	Y		1
71	Y	Y	Y	Y		1
72	Y	Y	N	Y		0.75
73	Y	Y	Y	Y		1
74	Y	N	Y	Y		0.75
