# Supplementary material for: No foreign language effect in Schizotypy: Evidence from German-English bilinguals
Source: Schizophr Res Cogn. 2025 Dec 1;43:100410. doi: 10.1016/j.scog.2025.100410 (PMC12719037; doi:10.1016/j.scog.2025.100410)
Supplement: Supplementary file 2 — Supplementary material 2 [file mmc2.csv]

Participant	Condition	FirstLang	English	German	1	3	4	6	7	9	11	13	14	16	18	19	20	22	23	25	26	31	36	37	40	42	43	44	45	47	49	50	51	52	53	58	59	60	61	62	63	64	67	68	70	71	73	SPQ
1	English	German	5	5	0	1	1	1	1	1	1	1	1	1	1	1	1	0	1	1	1	1	1	0	0	1	1	1	1	1	1	1	1	1	1	1	1	1	1	1	1	1	1	1	0	0	1	27
2	English	German	5	5	0	0	0	0	1	1	0	0	0	1	0	1	1	0	1	1	0	0	0	0	0	1	1	0	1	0	0	0	0	1	0	1	0	1	1	0	1	0	0	0	1	1	1	18
3	English	German	4	5	0	0	0	0	0	0	0	0	0	1	0	0	1	0	1	1	0	0	0	0	0	0	0	0	0	0	0	0	0	0	0	0	0	0	0	0	0	0	0	0	0	0	1	5
4	English	German	4	5	0	0	1	1	0	1	1	0	0	0	0	0	1	0	1	1	0	0	1	1	0	0	1	1	0	0	1	1	0	1	1	0	0	0	0	0	1	1	1	1	1	1	1	22
5	English	German	4	5	1	0	1	1	1	1	1	1	0	1	0	1	1	0	0	1	0	0	1	0	0	0	1	1	1	0	1	0	1	1	1	1	1	1	0	0	1	0	1	0	0	1	1	26
6	English	German	4	5	1	0	1	0	0	0	0	0	0	1	0	0	1	0	0	1	0	0	0	0	0	0	0	0	1	0	0	0	1	1	0	0	0	1	0	0	0	1	0	0	0	0	1	11
7	English	German	3	5	0	0	1	0	1	1	1	1	1	1	0	0	1	0	1	1	0	1	0	0	0	0	1	0	1	0	1	1	1	0	1	1	0	1	1	0	1	1	0	0	1	1	1	25
8	English	German	4	5	0	0	0	1	1	1	0	0	1	0	0	1	0	0	1	1	1	0	0	0	0	1	1	0	0	0	1	1	0	1	0	0	0	0	0	0	1	0	1	1	1	1	1	19
9	English	German	4	5	0	0	1	1	1	1	0	1	1	1	0	0	1	0	1	1	1	0	1	0	0	0	1	0	1	0	1	0	1	1	1	1	0	1	0	1	1	0	1	1	1	1	1	27
10	English	German	5	5	0	0	0	0	1	0	1	0	0	1	0	0	1	0	1	1	0	0	0	0	0	0	0	0	1	0	0	0	1	0	0	1	0	0	0	0	0	0	0	0	1	1	0	11
11	English	German	4	5	0	1	0	1	1	0	0	0	1	0	0	0	0	0	1	0	0	0	0	0	0	1	1	0	0	0	0	0	1	1	0	0	0	0	0	1	0	0	1	0	1	1	1	14
12	English	German	4	5	0	0	0	0	0	0	0	0	1	1	0	0	0	0	1	0	0	0	0	0	0	0	0	0	1	0	0	0	0	0	0	0	0	1	0	0	0	0	0	1	0	0	1	7
13	English	German	5	5	0	0	0	1	0	1	0	0	1	1	0	0	1	0	1	1	0	0	0	0	0	0	0	0	0	0	1	1	0	0	0	1	0	1	0	0	0	0	1	0	1	0	0	13
14	English	German	4	5	1	0	0	0	0	1	0	0	0	0	0	0	0	0	0	0	0	0	0	0	0	0	0	0	0	0	0	0	0	0	0	0	0	0	0	0	0	0	0	0	1	0	0	3
15	English	German	4	5	1	0	0	1	0	1	1	0	1	0	0	0	1	0	1	1	0	0	1	0	0	0	1	0	1	0	1	1	0	1	0	0	0	1	0	1	0	0	1	0	1	1	1	20
16	English	German	5	5	0	0	1	1	0	0	0	0	0	1	0	0	1	0	0	1	0	0	1	0	0	0	0	0	0	1	1	0	0	1	1	0	0	0	0	1	0	0	0	0	1	0	1	13
17	English	German	4	5	0	0	0	0	0	0	0	0	0	0	0	0	0	0	0	0	0	0	0	0	0	0	0	0	0	0	0	0	0	0	0	0	0	0	1	0	0	0	0	0	0	0	0	1
18	English	German	5	5	0	0	0	0	0	1	0	0	1	0	0	0	0	0	1	0	0	0	0	0	0	1	0	0	0	0	0	0	0	1	0	0	1	0	0	0	1	0	1	0	1	0	1	10
19	English	German	5	5	0	0	0	0	0	0	0	0	0	0	0	0	1	0	1	0	0	0	1	0	0	0	0	0	0	0	0	0	0	1	0	0	0	0	0	0	0	0	0	1	0	0	1	6
20	English	German	4	5	0	0	0	0	1	1	0	0	0	0	0	0	1	0	1	0	0	0	0	0	0	0	1	0	0	0	1	1	0	1	1	1	0	0	0	1	0	0	0	1	0	1	1	14
21	English	German	4	5	0	0	0	0	0	0	0	0	0	0	0	0	0	0	0	1	0	0	0	0	0	0	0	0	0	0	0	0	0	0	0	0	0	0	0	0	0	0	0	0	0	0	0	1
22	English	German	3	5	1	0	0	1	1	0	1	0	0	0	1	1	1	1	0	1	0	0	0	1	0	0	0	0	1	0	0	1	1	0	0	0	0	0	0	1	1	0	0	0	0	0	1	16
23	English	German	4	5	0	0	0	1	0	1	1	0	0	0	0	0	1	0	1	1	0	1	1	0	0	1	1	0	1	0	0	0	1	1	1	0	0	0	1	1	1	1	1	1	0	1	1	22
24	English	German	4	5	0	1	1	1	0	0	1	1	0	0	0	0	0	0	1	0	0	0	0	0	1	0	0	0	1	0	1	0	0	1	1	0	0	1	0	1	1	1	1	0	0	1	1	18
25	English	German	4	5	1	0	1	1	1	0	1	0	1	0	0	0	1	0	1	1	0	0	0	0	0	0	1	1	1	0	0	1	0	1	0	0	0	0	1	0	0	1	1	0	1	1	1	20
26	English	German	4	5	1	0	0	0	0	0	0	0	0	0	0	0	1	0	0	0	0	0	0	0	1	0	0	0	0	0	1	0	0	0	0	0	0	1	0	0	1	0	0	0	0	0	1	7
27	German	Deutsch	4	5	0	0	1	0	0	0	1	0	0	1	0	1	1	0	0	1	0	0	0	0	0	0	1	0	0	0	1	0	1	0	0	1	0	0	1	0	0	0	0	0	1	1	1	14
28	German	Deutsch	4	5	1	0	0	0	1	0	1	0	1	0	0	0	0	0	1	1	0	0	0	0	0	0	0	0	1	0	1	1	0	1	0	0	0	0	0	0	0	0	1	0	1	1	1	14
29	German	Deutsch	4	5	0	0	0	1	0	0	1	0	0	0	0	0	0	0	1	0	0	0	0	0	0	0	0	0	0	1	0	0	0	1	0	0	0	0	0	0	0	0	1	0	0	0	1	7
30	German	Deutsch	4	5	0	0	0	0	0	0	0	0	0	0	0	0	0	0	0	0	0	0	0	0	0	0	0	0	0	0	1	0	0	0	0	0	0	0	0	0	0	0	0	0	0	0	0	1
31	German	Deutsch	4	5	1	0	1	0	0	0	0	0	0	1	0	0	0	0	1	1	0	0	0	0	0	0	0	0	0	0	1	0	0	0	0	0	0	0	0	0	0	0	0	0	0	0	0	6
32	German	Deutsch	5	5	0	1	1	1	0	0	0	0	0	1	0	0	1	1	1	1	0	0	0	0	1	0	0	0	0	0	0	0	0	1	0	0	0	1	0	1	1	0	1	0	0	1	0	15
33	German	Deutsch	5	5	0	0	0	0	1	0	0	0	0	1	0	0	1	0	0	1	0	0	0	0	0	0	0	0	0	0	0	0	0	0	0	1	0	0	1	0	0	0	0	0	0	0	0	6
34	German	Deutsch	4	5	0	0	0	1	0	1	0	0	0	0	0	0	0	0	1	0	0	0	0	0	0	0	0	0	0	0	1	0	0	1	0	0	0	0	0	0	0	0	0	0	0	0	1	6
35	German	Deutsch	4	5	1	0	1	0	1	1	0	0	0	1	0	0	1	0	1	1	0	0	0	0	0	1	1	1	1	0	0	1	1	1	0	0	0	1	0	0	1	1	0	0	1	1	1	21
36	German	Deutsch	4	5	1	0	0	1	1	0	0	0	0	1	0	0	1	0	1	0	0	0	0	0	0	0	0	0	1	0	0	0	0	1	0	1	0	0	0	0	0	0	1	0	0	0	1	11
37	German	Deutsch	4	5	0	1	0	0	1	1	0	1	0	1	0	0	1	0	1	1	0	1	0	0	0	0	0	1	0	0	0	1	0	1	0	1	0	1	1	0	1	0	0	0	0	0	0	16
38	German	Deutsch	4	5	0	0	0	1	0	1	1	0	0	1	1	1	1	0	1	0	0	0	1	0	0	0	1	1	1	0	1	0	0	1	0	0	0	1	0	1	1	0	1	0	0	1	1	20
39	German	Deutsch	3	5	1	0	0	1	0	0	0	0	1	0	0	0	1	0	1	0	0	0	0	0	0	0	0	0	0	0	0	0	0	1	0	0	0	0	0	0	0	0	0	0	1	1	1	9
40	German	Deutsch	4	5	1	0	0	0	0	0	0	0	0	0	0	0	1	0	0	1	1	0	0	0	0	0	1	0	0	0	0	0	1	0	0	0	0	0	0	1	0	0	0	0	0	0	1	8
41	German	Deutsch	3	5	0	0	1	0	0	0	0	0	0	1	0	0	1	0	0	1	0	0	0	0	0	0	1	0	0	0	1	0	1	1	0	0	0	0	0	0	0	0	0	1	0	0	1	10
42	German	Deutsch	5	5	1	0	0	1	1	1	1	0	1	1	1	1	1	0	1	0	0	0	1	1	0	0	1	0	1	0	1	1	0	1	0	1	1	1	0	1	1	0	1	0	1	1	1	26
43	German	Deutsch	5	5	0	0	1	0	1	1	0	0	1	1	1	1	1	0	1	1	1	0	1	0	0	1	0	1	1	0	0	1	1	0	1	1	1	0	1	0	1	1	1	0	1	1	0	26
44	German	Deutsch	4	5	1	0	0	0	0	0	1	0	0	0	0	0	1	0	0	1	0	0	0	0	0	0	0	0	1	0	0	0	0	0	0	0	0	1	0	0	0	0	0	0	0	0	1	7
45	German	Deutsch	4	5	0	0	0	0	0	0	0	0	0	0	0	0	1	0	0	0	0	0	0	0	0	0	0	0	1	0	0	0	0	0	0	0	0	1	0	0	1	0	0	0	0	0	0	4
46	German	Deutsch und Polnisch	3	5	0	0	1	0	0	0	0	0	0	1	1	1	1	0	0	1	1	0	0	0	0	0	0	0	0	0	0	0	1	0	0	0	1	0	1	0	0	1	0	0	0	0	0	11
47	German	Deutsch	4	5	0	0	1	0	1	1	1	0	1	0	0	0	1	0	0	0	0	0	1	0	0	0	0	1	1	0	0	0	0	1	0	0	0	0	1	0	1	1	0	0	0	1	1	15
48	German	Deutsch	4	5	1	0	1	1	1	1	1	0	1	1	1	1	1	0	1	1	1	1	1	0	0	1	0	1	1	0	1	1	1	1	1	0	1	1	0	1	1	0	1	0	1	1	1	26
49	German	Deutsch	3	5	0	0	0	0	0	1	0	0	0	0	0	0	1	0	1	0	0	0	0	0	0	0	0	0	0	0	0	0	1	0	0	0	0	0	0	0	0	0	0	0	0	0	1	5
50	German	Deutsch	4	5	1	0	1	0	0	1	1	0	0	1	0	1	0	0	1	1	0	0	0	0	0	1	0	0	0	0	0	0	0	1	1	1	0	0	0	0	1	0	1	0	0	0	1	15
51	German	Deutsch	4	5	1	0	0	0	0	0	0	0	0	1	0	0	0	0	0	1	0	0	0	0	0	0	0	0	1	0	0	0	0	0	0	1	0	1	0	0	0	0	0	0	1	0	1	8
52	German	Deutsch	4	5	1	0	0	0	0	1	1	0	0	1	0	0	1	0	0	1	0	0	0	0	0	0	0	0	0	0	0	0	0	0	0	1	0	0	0	0	1	0	0	0	0	1	1	10
